# Supplementary material for: Attenuation of Infectious Bronchitis Virus in Eggs Results in Different Patterns of Genomic Variation across Multiple Replicates
Source: J Virol. 2019 Jun 28;93(14):e00492-19. doi: 10.1128/JVI.00492-19 (PMC6600199; doi:10.1128/JVI.00492-19)
Supplement: Supplemental file 1 [file JVI.00492-19-s0001.xlsx]

## Sheet: Sheet1
Supplementary Table 1
The location, frequency and depth of sub-consensus and consensus variant positions in the virulent M41-CK (NCBI accession number: MK728875) and final attenuated egg-passaged virus populations.
Region	Position	Reference Base	S/NS	AA	M41-CK			Lineage A			Lineage A1			Lineage C			Lineage D
				Change	Alternative Base	Alternative Base %	Depth	Alternative Base	Alternative Base %	Depth	Alternative Base	Alternative Base %	Depth	Alternative Base	Alternative Base %	Depth	Alternative Base	Alternative Base %	Depth
5' UTR	30	C	S								U	98.59	71				U	100	54
	258	G	S											A	4.29	163
	486	C	S											U	9.49	474
nsp2	607	C	NS	L-I										A	9.71	999
	607	C	NS	L-F										U	68.17	999
	656	C	NS	A-V							U	99.76	845				U	98.95	1624
	687	U	NS	D-E				A	1.33	675
	687	U	S	D													C	2.14	2005
	771	U	S	P										C	1.48	1151
	841	C	NS	P-S							U	97.45	981
	848	C	NS	A-V				U	99.62	521				U	18.27	843
	1200	U	S	I										C	2.26	487
	1218	G	NS	E-D										U	2.5	521
	1253	G	NS	C-Y										A	1.77	564
	1287	C	S	F													U	3.08	1038
	1336	C	NS	L-F										U	3.04	494
	1452	U	S	R				A	4.86	370
	1472	C	NS	U-I										U	1.66	725
	1713	A	S	A													U	91.78	1825
	1738	G	NS	G-S							A	98.49	794
	2482	G	NS	D-Y													U	1.43	1675
nsp3	2684	A	NS	E-G										G	55.13	1199
	2700	C	S	L										U	3.19	1002
	2755	C	S	L										U	51.45	1071
	2766	G	NS	E-D										U	13.65	1040
	2810	A	NS	K-U													C	2.21	1445
	2975	C	NS	U-I													U	99.14	1157
	3195	G	NS	E-D				U	1.42	844
	3683	G	NS	G-D							A	1.97	1830
	4337	A	NS	E-A				C	10.39	414
	4543	C	NS	H-Y										U	2.03	1184
	5261	C	NS	U-I										U	3.39	973
	5313	U	S	S													C	4.36	1514
	5389	A	NS	I-L										C	3.24	556
	5653	G	NS	G-R				A	16.67	18
	5664	U	S	R										C	2.54	394
	5929	U	NS	L-V										G	25.34	446
	6162	G	S	V										A	28.88	554
	6376	C	NS	Q-K							A	39.44	284	A	45.96	731
	6377	A	NS	Q-R										G	33.11	731
	6378	A	NS	Q-H							C	58.8	284
	6749	C	NS	A-V													U	99.81	1074
	6781	G	NS	V-I				A	78.69	61
	7005	C	S	I				A	63.33	60
	7082	A	NS	D-G				G	69.39	49	G	45.61	57
	7234	G	NS	V-I							A	37.84	37
nsp4	8472	C	S	U													U	8.2	512
	8520	U	S	F	C	32.35	779	C	94.25	87				C	74.78	448	C	82.62	748
	8535	C	S	Y										U	7.61	473
nsp5	8894	C	NS	S-F							U	82.86	175
	8959	C	S	L													U	1.17	941
	8961	G	S	L										A	11.85	557
	9339	U	NS	F-V				G	49.68	155
	9618	U	S	S										C	8.27	568
	9751	C	NS	P-S										U	2.24	446
nsp6	9940	C	NS	L-F										U	13.65	293
	10218	U	S	Y										C	9.47	95
	10380	G	NS	K-N													U	81.19	218
	10582	C	NS	P-S				U	33.33	18
nsp7	10840	A	NS	I-V										G		710
nsp8	11002	G	NS	D-N							A	98.52	203
	11473	A	NS	S-G													G	99.79	1434
	11525	A	NS	H-R	G	1.88	1221							G	1.83	657
nsp9	11582	C	NS	U-K				A	11	100
nsp10	12146	C	NS	A-V										U	1.16	1034
	12150	A	S	G				C	83.61	610
	12276	A	S	G				C	7.59	461
	12311	C	NS	S-F							U	2.04	685
nsp12	12464	U	S	G													C	16.82	529
	12744	G	NS	D-N	A	2.45	1062										A	16.38	1178
	13022	G	S	A				A		171
	13022	G	S	A													C	18.23	1624
	13739	U	S	D										C	22.2	829
	13930	G	NS	S-N				A	27.15	151
	14817	C	NS	P-S													U	1.26	1350
	14975	G	NS	K-N													U	49.83	863
	15065	U	S	D							C	67.5	80
	15106	A	NS	E-A													C	3.69	758
nsp13	15567	U	S	L										C	2.98	873
	15653	C	S	U													U	14.65	1522
	15780	U	NS	S-A							G	100	326
	15807	A	NS	I-F										U	1.94	1133
	16011	G	NS	A-S										U	29.62	665
	16064	C	S	C				U	2.45	286
	16148	G	S	R	A	1.41	1062
	16612	U	NS	I-U							C	5.03	159
	16760	G	S	S										A	19.01	768
nsp14	17225	C	S	C													U	4.16	1177
	17513	C	S	U				U	6.77	443
	17594	U	S	U				C	1.79	390
	17808	G	NS	D-N							A	20	55
	17899	C	NS	A-V										U	1.66	541
nsp15	18743	U	S	N							C	100	87
	18879	C	S	L										U	3.78	609
	19328	C	S	S										U	2.73	732
nsp16	19957	A	NS	N-S										G	32.97	925
	19984	G	NS	S-N											0		A	1.57	1527
	20193	C	S	L											0		U	16.94	1151
	20317	A	NS	E-G				G	63.87	119				G	45.65	782	G	65.18	1321
	20328	G	NS	D-N											0		A	32.8	1308
Spike	20429	C	NS	A-V							U	97.7	87		0
	20720	A	NS	K-R				G	100	151				G	99.81	515	G	99.55	1113
	21489	U	S	A										A	11.67	977
	21543	U	NS	D-E				A	15.18	369
	21579	U	S	U				C	2.99	368
	21691	A	NS	U-A	G	2.35	979
	21724	U	NS	S-P				C	16	25
	21928	C	NS	L-F										U	1.37	586
	22224	G	NS	K-N	U	18.97	933							U	50.27	376	U	42.87	1136
	22240	G	NS	D-Y										U	48.92	372	U	43.16	1126
	22421	C	NS	U-N				A	53.59	153	A	96.88	64
	22459	C	NS	L-I													A	54.81	1009
	22476	U	S	V													A	2.35	1023
	22504	G	NS	A-U				A	4.69	192
	22633	C	S	L													U	1.73	1329
	22696	C	S	L													U	1.91	1152
	22920	G	NS	M-I	C	19.77	1462	C	47.4	154				C	54.51	886	C	50.77	1357
	23139	U	S	V										A	2.61	1225
	23229	G	S	V										U	29.64	1181
	23325	C	S	I										U	1.28	937
	23387	C	NS	S-Y										A	40.35	228
	23727	U	S	U													A	1.68	1311
Intergenic	23845	C	S											A	2.99	469
Envelope	24297	U	NS	F-L	C	21.17	1167				C	100	11	C	99.29	851	C	99.32	1460
Membrane	24887	C	NS	U-I	U	1.49	2084
	24933	G	S	V				U	5.72	612
	24986	C	NS	A-V													U	1.69	1949
	25102	U	NS	F-L										C	3.75	694
ORF5a	25637	U	S	H										C	54.31	464
	25674	A	NS	L-V										G	5.58	609
ORF5b	25838	C	NS	Q-K													A	97.4	1730
	25852	U	S	C							C	4.4	727
	25873	A	S	V				G	6.44	978
Nucleocapsid	26002	G	NS	V-I				A	7.14	981
	26006	G	NS	G-D													A	99.21	1903
	26064	U	S	P													C	7.41	2024
	26140	C	NS	R-C				U	15.51	503				U	6.78	841
	26213	G	NS	G-E										A	37.1	806
	26224	G	NS	A-S										U	63.43	741
	26291	C	NS	U-I							U	1.66	1086
	26312	G	NS	G-D				A	61.2	482
	26328	C	S	D										U	1.65	907
	26394	C	S	F							U	96.53	1212
	26398	C	NS	P-U				A	2.32	560
	26474	U	NS	V-A										C	53.1	904
	26557	U	NS	S-P							C	99.48	1146
	26563	A	NS	I-V										G	44.55	853
	26729	C	NS	U-I				U	41.15	938
	26845	C	NS	R-C				U	5.94	1195	U	99.31	2170	U	3.44	1801
	27022	A	NS	K-Q													C	86.84	1611
3' UTR	27282	A	S											U	6.05	595
	27324	G	S								U	1.88	796
	27363	C	S					U	26.29	194				U	36.51	241	U	2.86	665
	27387	C	S					A	99.43	174
	27393	G	S											A	60.85	189	A	98.96	384
	27394	G	S								A	91.03	368
